# Supplementary material for: Diagnosing migraine from genome-wide genotype data: a machine learning analysis
Source: Brain. 2025 May 6;149(1):290–301. doi: 10.1093/brain/awaf172 (PMC12782171; doi:10.1093/brain/awaf172)
Supplement: awaf172_Supplementary_Data [file awaf172_supplementary_data.zip]

Archive with 2 entries (2 files):
- brain-2024-03043-File010.pdf
- brain-2024-03043-File011.pdf
